# Supplementary material for: Vitamin D alleviates neurotoxicity induced by propofol anaesthesia in the offspring of mice
Source: PLoS One. 2026 May 22;21(5):e0349784. doi: 10.1371/journal.pone.0349784 (PMC13196955; doi:10.1371/journal.pone.0349784)
Supplement: S1 File — (XLSX) [file pone.0349784.s003.xlsx]

## Sheet: Sayfa1
	Bax-hc	Bax-pfc	Bcl2-hc	Bcl2-pfc	tnf-hc	tnf-pfc	IL6-hc	IL6-pfc	cfos-hc	cfos-pfc	olig-hc	olig-pfc	bdnf-hc	bdnf-pfc
Control7-1	0.28	0.385	0.605	0.69	0.31	0.445	0.295	0.385	0.475	0.37	0.63	0.755	0.7	0.615
Control7-2	0.3	0.405	0.625	0.71	0.34	0.475	0.335	0.415	0.495	0.415	0.655	0.78	0.725	0.645
Control7-3	0.26	0.415	0.64	0.725	0.355	0.49	0.315	0.375	0.515	0.425	0.61	0.735	0.69	0.63
Control7-4	0.245	0.485	0.655	0.72	0.325	0.495	0.32	0.435	0.475	0.435	0.66	0.725	0.71	0.655
Control7-5	0.265	0.435	0.71	0.755	0.335	0.485	0.33	0.395	0.485	0.455	0.685	0.785	0.73	0.61
Control7-6	0.355	0.395	0.725	0.71	0.34	0.44	0.325	0.415	0.435	0.44	0.645	0.715	0.685	0.645
Vit D7-1	0.25	0.295	0.67	0.855	0.25	0.325	0.195	0.285	0.44	0.4	0.725	0.8	0.69	0.67
Vit D7-2	0.285	0.33	0.71	0.835	0.285	0.36	0.215	0.32	0.485	0.435	0.76	0.84	0.74	0.69
Vit D7-3	0.265	0.285	0.73	0.9	0.265	0.305	0.235	0.33	0.42	0.455	0.745	0.825	0.725	0.655
Vit D7-4	0.245	0.295	0.725	0.825	0.245	0.315	0.25	0.295	0.435	0.465	0.735	0.81	0.755	0.645
Vit D7-5	0.305	0.265	0.735	0.81	0.255	0.355	0.21	0.345	0.465	0.485	0.755	0.835	0.74	0.66
Vit D7-6	0.26	0.295	0.69	0.825	0.26	0.295	0.245	0.315	0.44	0.41	0.785	0.855	0.71	0.655
propo7-1	0.7	0.58	0.26	0.395	0.77	0.83	0.63	0.595	0.785	0.535	0.255	0.38	0.285	0.405
propo7-2	0.73	0.625	0.295	0.42	0.81	0.885	0.645	0.635	0.825	0.565	0.27	0.41	0.305	0.435
propo7-3	0.685	0.6	0.31	0.44	0.79	0.855	0.585	0.585	0.81	0.59	0.29	0.43	0.335	0.415
propo7-4	0.71	0.69	0.275	0.435	0.785	0.835	0.66	0.6	0.835	0.555	0.285	0.395	0.31	0.465
propo7-5	0.735	0.595	0.325	0.455	0.81	0.825	0.595	0.555	0.855	0.515	0.265	0.42	0.295	0.455
propo7-6	0.745	0.655	0.33	0.395	0.755	0.9	0.655	0.61	0.795	0.585	0.3	0.395	0.325	0.395
propo+D7-1	0.5	0.35	0.52	0.535	0.345	0.445	0.445	0.395	0.435	0.47	0.545	0.595	0.53	0.675
propo+D7-2	0.535	0.395	0.555	0.585	0.38	0.475	0.435	0.42	0.455	0.485	0.585	0.615	0.555	0.705
propo+D7-3	0.515	0.37	0.54	0.515	0.33	0.43	0.48	0.44	0.475	0.455	0.655	0.585	0.57	0.72
propo+D7-4	0.555	0.405	0.565	0.555	0.375	0.435	0.455	0.435	0.485	0.48	0.635	0.635	0.585	0.715
propo+D7-5	0.495	0.385	0.585	0.495	0.355	0.485	0.475	0.455	0.425	0.435	0.685	0.625	0.59	0.685
propo+D7-6	0.525	0.38	0.535	0.5	0.395	0.41	0.425	0.44	0.465	0.475	0.6	0.615	0.57	0.695
Control45-1	0.26	0.37	0.69	0.67	0.375	0.29	0.34	0.37	0.375	0.385	0.74	0.685	0.71	0.74
Control45-2	0.29	0.425	0.725	0.69	0.435	0.315	0.375	0.35	0.395	0.41	0.785	0.705	0.735	0.765
Control45-3	0.275	0.405	0.675	0.715	0.395	0.345	0.39	0.385	0.415	0.425	0.705	0.72	0.745	0.785
Control45-4	0.285	0.41	0.7	0.7	0.4	0.3	0.385	0.385	0.385	0.435	0.755	0.695	0.75	0.8
Control45-5	0.3	0.385	0.695	0.695	0.415	0.355	0.4	0.395	0.4	0.395	0.765	0.7	0.74	0.795
Control45-6	0.285	0.395	0.685	0.685	0.455	0.335	0.415	0.405	0.395	0.405	0.735	0.725	0.755	0.735
Vit D45-1	0.35	0.37	0.83	0.795	0.375	0.345	0.315	0.4	0.41	0.425	0.755	0.775	0.79	0.665
Vit D45-2	0.39	0.41	0.81	0.835	0.42	0.38	0.355	0.46	0.425	0.41	0.775	0.805	0.815	0.695
Vit D45-3	0.33	0.35	0.875	0.78	0.385	0.32	0.345	0.435	0.39	0.46	0.79	0.76	0.84	0.675
Vit D45-4	0.4	0.385	0.885	0.8	0.4	0.335	0.295	0.42	0.395	0.455	0.785	0.785	0.835	0.71
Vit D45-5	0.415	0.4	0.835	0.795	0.395	0.355	0.3	0.485	0.4	0.4	0.765	0.795	0.785	0.725
Vit D45-6	0.395	0.395	0.855	0.82	0.41	0.395	0.295	0.455	0.435	0.44	0.8	0.8	0.795	0.685
propo45-1	0.59	0.63	0.36	0.37	0.695	0.565	0.575	0.585	0.79	0.535	0.35	0.43	0.37	0.46
propo45-2	0.62	0.655	0.395	0.4	0.725	0.595	0.615	0.615	0.825	0.515	0.4	0.46	0.355	0.485
propo45-3	0.565	0.675	0.34	0.415	0.745	0.61	0.635	0.635	0.845	0.565	0.385	0.475	0.395	0.495
propo45-4	0.575	0.66	0.385	0.395	0.7	0.585	0.6	0.62	0.855	0.585	0.395	0.45	0.385	0.5
propo45-5	0.6	0.635	0.355	0.385	0.755	0.555	0.595	0.655	0.8	0.55	0.42	0.465	0.4	0.55
propo45-6	0.595	0.655	0.37	0.4	0.685	0.6	0.62	0.595	0.825	0.555	0.365	0.44	0.42	0.485
propo+D45-1	0.33	0.365	0.62	0.575	0.44	0.42	0.425	0.435	0.325	0.44	0.86	0.815	0.585	0.725
propo+D45-2	0.36	0.38	0.65	0.61	0.485	0.46	0.465	0.475	0.34	0.47	0.895	0.835	0.575	0.745
propo+D45-3	0.32	0.405	0.675	0.56	0.41	0.475	0.41	0.46	0.31	0.425	0.845	0.795	0.62	0.685
propo+D45-4	0.35	0.4	0.6	0.6	0.4	0.435	0.435	0.485	0.32	0.485	0.855	0.785	0.6	0.735
propo+D45-5	0.375	0.395	0.665	0.595	0.495	0.45	0.455	0.425	0.35	0.455	0.875	0.8	0.595	0.655
propo+D45-6	0.335	0.4	0.685	0.6	0.5	0.455	0.4	0.45	0.345	0.435	0.9	0.825	0.615	0.675
