# Supplementary material for: Vitamin D alleviates neurotoxicity induced by propofol anaesthesia in the offspring of mice
Source: PLoS One. 2026 May 22;21(5):e0349784. doi: 10.1371/journal.pone.0349784 (PMC13196955; doi:10.1371/journal.pone.0349784)
Supplement: S2 File — (XLSX) [file pone.0349784.s004.xlsx]

## Sheet: Sayfa1
Grup	Time spent in open arm	center zone time	Time spent in closed arm	the frequency of entering the open arm	total frequency	the latency to enter the open arms	headdiping (the frequency of extending the head downwards from the open arm)
Vit D	0	1	299	0	1	0	0
Vit D	72	97	131	4	11	16	7
Vit D	46	72	182	4	9	1	5
Vit D	0	28	275	0	2	0	0
Vit D	42	21	237	3	7	63	1
Vit D	0	1	299	0	1	0	0
Vit D	28	22	250	2	9	31	0
Vit D	72	23	205	2	7	1	9
Control	3	4	293	1	3	3	0
Control	21	27	252	2	7	32	2
Control	21	18	261	2	6	120	1
Control	7	27	266	1	4	46	0
Control	94	76	130	9	16	23	11
Control	0	3	297	0	0	0	0
Control	162	10	128	3	7	3	6
Control	13	10	277	2	6	21	0
Prop+Vit D	57	27	216	3	7	4	4
Prop+Vit D	177	31	92	4	8	13	13
Prop+Vit D	74	54	172	7	16	1	7
Prop+Vit D	53	1	246	2	4	10	5
Prop+Vit D	0	1	299	0	1	0	0
Prop+Vit D	290	2	8	2	3	2	5
Prop+Vit D	0	2	298	0	1	0	0
Prop+Vit D	61	55	184	6	14	47	7
Propofol	60	18	222	0	4	0	0
Propofol	0	9	291	0	1	0	0
Propofol	147	83	70	4	6	17	6
Propofol	8	61	231	1	3	9	0
Propofol	60	4	236	3	6	7	0
Propofol	0	2	298	0	1	0	0
Propofol	13	271	16	1	2	37	0
Propofol	0	15	285	0	1	0	0
