# Supplementary material for: Vitamin D alleviates neurotoxicity induced by propofol anaesthesia in the offspring of mice
Source: PLoS One. 2026 May 22;21(5):e0349784. doi: 10.1371/journal.pone.0349784 (PMC13196955; doi:10.1371/journal.pone.0349784)
Supplement: S3 File — (XLSX) [file pone.0349784.s005.xlsx]

## Sheet: Sayfa1
Grup	Time spent in center	Time spent in outer zone	first transit time to the center	rearing	moved distance	The number of entrance into inner zone
Vit D	14	285.76	33	32	2314.53	12
Vit D	21.84	277.84	38	30	2355.05	14
Vit D	41.12	258.8	14	25	2414.37	18
Vit D	23.68	276.24	31	12	2581.12	13
Vit D	3.28	296.56	85	15	2425.04	6
Vit D	22.48	277.36	32	20	2438.85	13
Vit D	37.12	262.8	24	26	2824.05	23
Vit D	18.16	281.52	31	30	2677.56	19
Control	8.4	291.52	220	11	8536.12	7
Control	13.12	286.8	8	26	3079.83	14
Control	139.12	160.8	3	24	1667.46	24
Control	15.44	284.48	165	14	1774.39	7
Control	137.2	162.72	18	12	1462.59	12
Control	15.92	284	37	7	1121.9	7
Control	3.44	296.48	137	13	1805.83	2
Control	56.24	243.68	8	16	2136.05	15
Prop+Vit D	2.56	297.2	128	14	1832.59	2
Prop+Vit D	56.56	242.96	38	19	1689.01	7
Prop+Vit D	12.64	287.28	50	15	1851.08	7
Prop+Vit D	52.88	246.8	28	42	3056.86	27
Prop+Vit D	11.04	288.88	104	7	2305.32	7
Prop+Vit D	3.84	296.08	53	11	1754.18	3
Prop+Vit D	8.56	291.36	23	10	2513.6	3
Prop+Vit D	7.92	291.92	196	8	2197.55	12
Propofol	22.48	277.36	32	20	2438.85	13
Propofol	37.12	262.8	24	26	2824.05	23
Propofol	5.76	294.16	50	9	651.6	1
Propofol	0	299.92	0	7	1090.48	0
Propofol	41.12	258.8	14	25	2414.37	18
Propofol	23.68	276.24	31	12	2581.12	13
Propofol	0	299.92	0	1	287.52	0
Propofol	10.96	288.96	85	14	1283.39	3
